# Supplementary material for: Examining illness perceptions over time: an exploratory prospective analysis of causal attributions in individuals with depressive symptoms
Source: BMC Psychiatry. 2024 Jul 16;24:503. doi: 10.1186/s12888-024-05949-z (PMC11251109; doi:10.1186/s12888-024-05949-z)
Supplement: Supplementary file 2 — Supplementary Material 2 [file 12888_2024_5949_MOESM2_ESM.xlsx]

## Sheet: T0
Additional file 2
Results of bivariate correlation analysis of causal attributions at T0.
			Environmental conditions	Aging	Predisposition	Problems at work	Problems in social environment	Self/internal states	Covid-19 Pandemic and related consequences	Negative life events	Social situation	Unspecific stress and overload	Fate	Insufficient treatment	Childhood, youth, parental home	Physical complaints and illnesses
Spearman-Rho	Environmental conditions	Correlation coefficient	--
		Sig. (two-sided)
		N	463
	Aging	Correlation coefficient	-0.0266683	--
		Sig. (two-sided)	0.567062
		N	463	463
	Predisposition	Correlation coefficient	0.0590777	0.0173533	--
		Sig. (two-sided)	0.204486	0.709582
		N	463	463	463
	Problems at work	Correlation coefficient	-0.0322315	-0.0836569	-0.0604773	--
		Sig. (two-sided)	0.489035	0.0721184	0.193948
		N	463	463	463	463
	Problems in social environment	Correlation coefficient	0.0188016	-0.016623	-0.0617635	0.0265469	--
		Sig. (two-sided)	0.686578	0.721285	0.184619	0.568829
		N	463	463	463	463	463
	Self/internal states	Correlation coefficient	-0.0501679	-0.0577719	-0.0333441	-,163**	-,127**	--
		Sig. (two-sided)	0.281371	0.214687	0.474152	0.00041897	0.00621735
		N	463	463	463	463	463	463
	Covid-19 Pandemic and related consequences	Correlation coefficient	0.0202556	-0.0689497	-0.0689497	-0.0492318	0.0242089	-,099*	--
		Sig. (two-sided)	0.663769	0.138507	0.138507	0.290457	0.603355	0.0331346
		N	463	463	463	463	463	463	463
	Negative life events	Correlation coefficient	-0.0601433	-0.031819	0.027585	-,119*	-0.0342672	-,208**	-,117*	--
		Sig. (two-sided)	0.196426	0.494616	0.553806	0.0102643	0.461996	6.59976e-06	0.0115486
		N	463	463	463	463	463	463	463	463
	Social situation	Correlation coefficient	0.029215	-0.0548015	-0.0548015	0.00442574	-0.0301657	-0.0100116	0.0633264	-0.0104133	--
		Sig. (two-sided)	0.530616	0.239241	0.239241	0.924336	0.51732	0.829886	0.173734	0.823172
		N	463	463	463	463	463	463	463	463	463
	Unspecific stress and overload	Correlation coefficient	0.0113691	0.00790611	-0.0294462	0.0166287	-,128**	0.00456853	-,124**	-,093*	-0.0620341	--
		Sig. (two-sided)	0.807246	0.865276	0.527366	0.721194	0.00584192	0.921902	0.00751378	0.0453417	0.182699
		N	463	463	463	463	463	463	463	463	463	463
	Fate	Correlation coefficient	-0.00873381	-0.0132471	-0.0132471	0.0864717	0.00933941	-0.0429203	-0.0319073	-0.0298753	-0.0179474	-0.0218764	--
		Sig. (two-sided)	0.851328	0.776192	0.776192	0.0630126	0.841151	0.356809	0.493418	0.521363	0.700113	0.638707
		N	463	463	463	463	463	463	463	463	463	463	463
	Insufficient treatment	Correlation coefficient	-0.0151935	-0.0230448	-0.0230448	0.0315743	-0.0223292	-0.0746647	-0.00683318	-0.00120609	-0.0312215	-0.0380565	-0.00754713	--
		Sig. (two-sided)	0.744379	0.620889	0.620889	0.497942	0.631777	0.108606	0.883419	0.979352	0.50276	0.413951	0.871339
		N	463	463	463	463	463	463	463	463	463	463	463	463
	Childhood, youth, parental home	Correlation coefficient	-0.0476744	-0.0372165	,138**	-0.0205475	-,093*	-0.0711439	-,105*	-0.0188121	-0.0177335	-0.0287026	0.0797577	,139**	--
		Sig. (two-sided)	0.306005	0.424339	0.00287154	0.659227	0.0457201	0.126355	0.0238413	0.686411	0.703516	0.537853	0.0864782	0.00277239
		N	463	463	463	463	463	463	463	463	463	463	463	463	463
	Physical complaints and illnesses	Correlation coefficient	0.00116335	-0.0112034	-0.0371392	-,113*	-,122**	-0.0545663	-,124**	-0.0593244	-0.0766704	-0.0557453	-0.0376447	-0.0211589	-,143**	--
		Sig. (two-sided)	0.980083	0.810002	0.425303	0.0150554	0.00886832	0.241267	0.00779008	0.202599	0.0994109	0.231234	0.419024	0.649753	0.00211439
		N	463	463	463	463	463	463	463	463	463	463	463	463	463	463
p-values in bold represent statistically significant results.
*. The correlation is significant at the 0.05 level (two-sided).
**.The correlation is significant at the 0.01 level (two-sided).

## Sheet: T1
Additional file 2
Results of bivariate correlation analysis of causal attributions at T1.
			Environmental conditions	Aging	Predisposition	Problems at work	Problems in social environment	Self/internal states	Covid-19 Pandemic and related consequences	Negative life events	Social situation	Unspecific stress and overload	Fate	Insufficient treatment	Childhood, youth, parental home	Physical complaints and illnesses
Spearman-Rho	Environmental conditions	Correlation coefficient	--
		Sig. (two-sided)
		N	463
	Aging	Correlation coefficient	0.0722888	--
		Sig. (two-sided)	0.120352
		N	463	463
	Predisposition	Correlation coefficient	0.014944	-0.0559132	--
		Sig. (two-sided)	0.748434	0.22983
		N	463	463	463
	Problems at work	Correlation coefficient	-0.0103439	-,107*	-0.00169191	--
		Sig. (two-sided)	0.82433	0.021824	0.971037
		N	463	463	463	463
	Problems in social environment	Correlation coefficient	-0.0663317	-0.0133332	-,134**	-,122**	--
		Sig. (two-sided)	0.154157	0.774776	0.00384002	0.00840497
		N	463	463	463	463	463
	Self/internal states	Correlation coefficient	0.0142369	,098*	,112*	-0.0781443	-,121**	--
		Sig. (two-sided)	0.759963	0.0354929	0.0163386	0.0930569	0.00894982
		N	463	463	463	463	463	463
	Covid-19 Pandemic and related consequences	Correlation coefficient	-0.0495468	-0.057065	-,181**	-0.0132989	-,178**	-,122**	--
		Sig. (two-sided)	0.287378	0.22036	9.11854e-05	0.77534	0.000120514	0.00844813
		N	463	463	463	463	463	463	463
	Negative life events	Correlation coefficient	-0.0275023	0.0205834	-0.0368427	-0.0436975	-0.0119778	-0.013119	-0.0341661	--
		Sig. (two-sided)	0.554996	0.658669	0.429011	0.348159	0.797144	0.778299	0.463318
		N	463	463	463	463	463	463	463	463
	Social situation	Correlation coefficient	-0.0316885	-0.0335494	0.000463435	-0.0237714	-0.0206756	-0.0628736	-0.0835575	-0.07983	--
		Sig. (two-sided)	0.496389	0.471434	0.992065	0.609918	0.657238	0.176837	0.0724585	0.0861927
		N	463	463	463	463	463	463	463	463	463
	Unspecific stress and overload	Correlation coefficient	-0.00843789	-0.0184637	0.0572584	-0.0729362	-0.0512685	-0.0340827	0.0312369	-0.0212568	-0.0244924	--
		Sig. (two-sided)	0.856309	0.691919	0.218798	0.117057	0.270936	0.464411	0.502548	0.648241	0.599119
		N	463	463	463	463	463	463	463	463	463	463
	Fate	Correlation coefficient	-0.0129455	-0.0283272	-0.0499004	-0.00514922	0.0386947	-0.0522901	-0.058753	-0.0326124	-0.0375765	-0.0100057	--
		Sig. (two-sided)	0.781156	0.543185	0.283947	0.912013	0.40616	0.26149	0.206989	0.483911	0.419869	0.829985
		N	463	463	463	463	463	463	463	463	463	463	463
	Insufficient treatment	Correlation coefficient	-0.0470294	-0.023232	-0.0728	-0.0816842	-0.0561914	-,126**	-,139**	0.0221764	-0.0741788	0.0355728	-0.00847752	--
		Sig. (two-sided)	0.312603	0.618054	0.117745	0.0791193	0.227517	0.00684149	0.00273958	0.634111	0.110932	0.445101	0.855642
		N	463	463	463	463	463	463	463	463	463	463	463	463
	Childhood, youth, parental home	Correlation coefficient	0.0567297	-0.0590833	-,105*	-0.0898596	-,098*	-,126**	-0.0281619	-0.0143108	-0.0662573	0.0300648	0.0763325	-,143**	--
		Sig. (two-sided)	0.223088	0.204444	0.0240143	0.0533309	0.0356861	0.00670369	0.545542	0.758756	0.154621	0.518723	0.100915	0.00209147
		N	463	463	463	463	463	463	463	463	463	463	463	463	463
	Physical complaints and illnesses	Correlation coefficient	-0.0216141	0.0529237	-0.0767125	-,099*	-0.0591413	-0.0569122	-,098*	-0.0102214	-0.0235376	-0.0167058	-0.0256302	,227**	-0.0158921	--
		Sig. (two-sided)	0.642736	0.255747	0.0992247	0.0327044	0.203998	0.2216	0.0348456	0.826378	0.61344	0.719955	0.582254	8.09833e-07	0.733062
		N	463	463	463	463	463	463	463	463	463	463	463	463	463	463
p-values in bold represent statistically significant results.
*. The correlation is significant at the 0.05 level (two-sided).
**.The correlation is significant at the 0.01 level (two-sided).
